# Supplementary material for: Negative expectations and measurable movement mechanics: a scoping review of the nocebo effect on motor performance
Source: Front Hum Neurosci. 2025 Sep 24;19:1666804. doi: 10.3389/fnhum.2025.1666804 (PMC12504500; doi:10.3389/fnhum.2025.1666804)
Supplement: Supplementary file 1 [file Data_Sheet_1.xlsx]

## Sheet: Supplementary table
Study reference					Population						Intervention						Nocebo intervention						Main results
Source ID	Authors	Year	Country	Design	Sample size	% Male	% Female	Age	SD	Characteristic(s) (if any) (e.g., athletes, physically active, etc.)	Aim	Task	Gross/Fine	Body	Control condition	Statistical method	Time of application	Type	Sham/Active	Induction method	Target / Instruction (e.g., provoke pain, anxiety, motor impairment)	Protocol summary	Outcome(s)	Secondary Outcome(s)	Metric	Movement performance/quality	Equipment details	Nocebo effect expected	Nocebo effect observed	Effect size (if reported)	Results
10.1371/journal.pone.0307072	Horváth, Á. Aranyosy, B., et al.	2024	Hungary	BS	78	0.17	0.83	21.25	3.86		To explore the impact of placebo and nocebo interventions on proprioceptive accuracy	Joint position reproduction test (active/passive elbow joint movement)	Gross	Upper	Control group (stimulation with no effects) vs. Nocebo group (stimulation that decrease accuracy)	Mixed ANOVA	Before agent	Electrophysical	Sham	Verbal instruction	Worsen the proprioceptive accuracy	Participants performed the task and once finished received a sham stimulation with an audio file with either nocebo/placebo or control information about the stimulation and performed the task again.	Actual accuracy (absolute error in joint angle reproduction)	Perceived performance change (VAS), state anxiety (STAI-S), optimism (LOT-R)	Kinematics: Joint angles	Quality	• Custom motorized device (precision: 0.1°)	Yes	No	NR	Nocebo worsened perceived but not actual performance
10.12659/MSM.941548	Zaworski, K., Kadlubowska, M., Baj-Korpak, J.	2023	Poland	BS	88	0.386	0.614	22.64	5.2		To evaluate the effect of verbal cues in the finger flexor musle activation and han grip strength	Hold the grip of a dynamometer as tight as possible for 3 seconds	Gross	Upper	Control group (neutral information) vs. nocebo group (negative information)	ANOVA and t-test for dependent and independent samples, r-Pearson	After agent	Topical	Sham	Verbal instruction	Decrease hand muscle strength	Participants performed the task for the baseline. After, they were applied a tape with the negative verbal instruction, and performed the task again.	sEMG and hand grip strength	NR	Force production: Hand grip strength	Performance	• Hand dynamometer (KERN MAP 80K1S)	No	No	NR	The nocebo group revealed significant changes in muscle strength.
10.1371/journal.pone.0246791	Daneau, C., et al.	2021	Canada	WS	19	NR	NR	29.16	8.93		To investigate how load expectations modulate neuromuscular and postural strategies	Freestyle lifting of boxes.	Gross	Whole-body	Baseline (no expectation) vs. altered load expectation (i.e., higher and lower load expectation)	Students t-test	After agent	Other	Sham	Combined methods: verbal instruction, visual cues	Modulate participants' expectations about the boxes weight	Participants performed the task using boxes with accurate weight labels. After, they were told the boxes were either heavier or lighter than before combined with misaccurate labels, and they completed trials for both heavier and lighter conditions.	Kinematics (time to maximal flexion, angular velocity and joint angles), EMG, MVC, CoP, perceived exertion.	Questionnaires on fear-avoidance beliefs (FABQ), pain catastrophizing (PCS), kinesiophobia (TSK), and state-trait anxiety (STAI-Y) were collected.	Kinematics: Time to flexion, angular velocity, joint angles and CoP	Quality	• Motion analysis system: Optotrak Certus - 100 Hz. 4 kinematics markers, 3 virtual kinematics markers, and 2 clusters of active markers • Force platform (AMTI: Model OR6-5-2000) - 100 Hz	Yes	Yes	NR	Increased time to maximal lumbar and knee flexion when expecting higher compared to lower.
10.1038/s41598-024-74941-0	Hanson, N.J., Maceri, R.M. & Koutakis, P.	2024	United States	WS	23	0.391304	0.608696	25	6.2		To determine if subjects can be influenced to believe that tDCS would improve performance on a cycling test	3-minute aerobic test (3mAT) on cycle ergometer - maintaining highest power output for 3 minutes	Gross	Lower	Control (no stimulation) vs. Experimental (stimulation tDCS with negative expectation)	Mixed ANOVA	Before the experiment / Before agent	Electrophysical	Active	Combined methods: verbal instruction, visual cues	Hinder performance	Participants were located either in the control or nocebo group and were read the corresponding verbal instruction. Participants would then perform the task for the baseline. After this, in separate visits, participants would go through the experimental condition (receive the stimulation and perform the task) or control (only perform the task) randomly.	Maximal Minute Power (MMP), VO2 max, Peak HR	Rating of Perceived Exertion (RPE), post-study belief questionnaire	Endurance: Maximal power	Performance	• Cycle ergometer: Wattbike Pro (Woodway, Waukesha, Wisconsin) • tDCS device: Halo Sport (Halo Neuroscience, San Francisco, California) • Body composition: InBody 570 Body Composition Analyzer	No	No	η² = 0.002	Nocebo effects were not significant in the cycling performence.
37929237	Campelo D, Koch AJ, Machado M.	2023	Brazil	WS	15	1	0	41	4	Trained men, experienced in resistance training	To test the impact of positive and negative beliefs after ingestion of a substance on exercise	Bench press at 80% of their one-repetition maximum test (1RM) until failure	Gross	Upper	Control state (neutral information: cellulose) vs. nocebo state (negative information: lactic acid)	Friedman test, Durbin-Conover tests (post hoc), Spearman correlations	Before experiment and after agent	Oral	Sham	Combined methods: verbal instruction, visual cues	Cause muscle fatigue and hamper performance	Participants completed one set to failure at 80% 1RM bench press under three randomized conditions (Placebo, Nocebo, Control) after ingesting capsules of an inert substance and receiving specific verbal instructions in five visits.	Repetitions completed until failure and rating of perceived exertion	NR	Endurance: Repetitions	Performance	NR	Yes	No	d = 0	The intervention did not affect actual test performances. Perceived performance, however, was influenced by nocebo effects showing decrements.
10.1007/s00421-023-05368-0	Zagatto, A.M., Lopes, V.H.F., Dutra, Y.M. et al.	2024	Brazil	WS	14	1	0	26	7	Physically active (i.e., engage in physical activity at least 3 times per week)	To investigate effects of sodium bicarbonate (NaHCO₃) with different expectations (ergogenic; inert vs. harmful; placebo vs. nocebo) on cycling performance and neuromuscular fatigue.	Constant-load cycling time-to-task failure at 115% of peak power output.	Gross	Lower	Control (no supplement) vs. NaHCO₃ with harmful information	ANOVA	After agent	Oral	Sham	Combined methods: verbal instruction, visual cues	Impair physical performance	Participants would perform the task in 7 visits: firstly, a ramp test (session 1) and familiarization (session 2) and in sessions 3 - 7 they would receive an experimental condition randomly (NaHCO2/Ergogenic, NaHCO2/Inert, NaHCO2/Harmful, Dextrose/Ergogenic) with its respective verbal and video suggestion and perform the task again	Time to task failure, VO2max	blood lactate, blood acid–base balance, vastus laterallis muscle activity (iMVC)	Endurance: Time to task failure	Performance	• Electromagnet braked cycle ergometer (Lode EXCALIBUR Sport) • Strain gauge system (MKControle®) and PowerLab system (AD Instruments 16/35) - 2000 Hz	No	No	d = 0.27	NaHCO₃ induced alkalosis but did not improve performance. Effect sizes suggested placebo effects (improved performance when participants expected benefits). No nocebo effect observed.
10.3390/jfmk5020040	McLemore, B. H., et al.	2020	United States	BS	14	1	0	20.5	0.9	Untrained males (≤ 1 day of resistance training per week)	To investigate the nocebo effects on muscle soreness, range of motion, perceived exertion, and exercise capacity after a resistance exercise	Eccentric bicep curl at 60 bpm.	Gross	Upper	Control group (no experimental treatment) vs. Nocebo group (negative information)	Repeated-measures ANOVA	After agent	Oral	Sham	Verbal instruction	Increase blood flow and inflammation leading to increase muscle soreness and exercise performance	Participants ingested capsule and were told about its negative effects for the test 48h later, completed the exercise, and repeated measures 48h later	Muscle soreness, range of motion (ROM), ratings of perceived exertion	Total repetitions, belief questionnaire	Kinematics: Range of motion and number of repetitions	Quality	• Goniometer (Elite Medical Instruments)	Yes	Yes	d = 1.83 (ROM) d = 2.51 (repetitions)	Negative belief decreased ROM and repetitions but did not affect soreness or RPE
10.1016/j.jmpt.2012.06.008	Tétreau, C. et al.	2012	Canada	WS	22	0.545455	0.454545	30.1	9		To evaluate the role of expectation in pain-related trunk adaptations	Flexion and extension of the trunk from a standing position	Fine	Upper	Conditioning (Expectation = stimulation) vs. Experimental (high and low instensity manipulation)	one-way repeated measures ANOVA	Before the experiment / Before agent	Electrophysical	Sham	Combined methods: verbal instruction, conditioning	Induce an anticipation of pain	Participants performed the task randomly under three conditions: innocuous heat stimulation (control), and low and high pain expectations. They were conditioned through instructions about the upcoming stimuli intensity at the beginning of the trial.	Pain perception, Semg, lumbopelvic kinematic variables (hip angle, lumbar angle, lumbar/hip (L/H) angle ratio and lumbar and hip range of motion)	NR	Kinematics: Range of motion	Quality	• Thermal cutaneous stimulator(TSA-2001) • Motion analysis sytem: Optotrack Certus - 100 Hz. 8 landmarks on the right side.	NR	Yes	NR	Expectation significantly changed the pain perception and decreased range of motion.
10.1080/17461391.2013.822564	Bottoms L, Buscombe R, Nicholettos A.	2013	United Kingdom	WS	12	1	0	25.3	4.4		To explore the effects of sugar-free drinks with manipulated information on peak minute power	Pedal at 70 rev. min at increasing workloads.	Fine	Upper	Control ('water') vs. Nocebo (Fatigue-inducing drink)	one-way ANOVA	After agent	Oral	Sham	Verbal instruction	Induce fatigue	During the course of three sessions one week apart, participants would drink an agent 30-min prior and receive its respective information (control-water, nocebo-fatigue inducing, or placebo-sports performance), and perform the task.	Peak Minute Power (PMP) and perceived exertion.	Oxygen consumption (V O2), respiratory exchange ratio (RER), carbon dioxide production (V CO2) and minute ventilation (VE), heart rate, perceived exertion of local muscles.	Kinematics: Joint angles and range of motion	Quality	• Arm cranck ergometer (Monark Inc.)	Yes	No	NR	The nocebo drink failed to cause a significant decrease in performance. There was, however, a positive correlation between individuals with the largest decrease in performance with the higjest expectation of the nocebo drink.
36061498	Russell, K., et al.	2022	Canada	BS	42	0.52381	0.47619	21.3667	2.2		To estimate the magnitude of the placebo and nocebo effects in response to expectation in balance performance	Stand stable in bipedal and unipedal stances.	Fine	Whole-body	Control (No capsule) vs. Nocebo	one-way ANOVA	After agent	Oral	Sham	Verbal instruction	Reduce alertness and cause sensation of fatigue, lethargy and tiredness	Participants would perform the baseline measurements. After, they would receive the respective verbal instructions and ingest the capsule and perform the measurements again.	Posturography (Anterioposterior and mediolateral COP range) and perceived postural stability	Subjective performance expectation perceived change in performance and adverse symptoms	Posturography: CoP range	Quality	• Force platform (AMTI) - 100 Hz	Yes	Yes	Bipedal: d = 1.11 (anterioposterior) d = 0.47 (mediolateral) Unipedal: d = 1.11 (anterioposterior) d = 1.61 (mediolateral)	Nocebo procedure had significantly sway than the control group and a reduction in subjective stability.
10.1007/s00421-012-2333-9	Pollo, A., et al.	2012	Italy	BS	70	1	0	20.5	22.9	Recreationally active students	To test nocebo effects on muscle performance/fatigue	Leg extension to exhaustion at 65% 1RM	Gross	Lower	Experiment 1: Control group (no intervention) vs. Test (sham treatment + suggestion) Experiment 2: Control (no sham at the last stage) vs. Test (sham at the last stage)	two-way mixed ANOVA	After agent	Electrophysical	Sham	Combined methods: verbal instruction, conditioning	Decrease performance	Experiment 1: Participants perform the task, three days after they receive the nocebo intervention and the correponding verbal instruction (no effect for control, decreased performance for experimental) and perform the task again. Experiment 2: Participants perform the task, three days after they receive the intervention with nocebo suggestion and perform the task with manipulated weights (condit…	Total work, repetitions	Rate of perceived exertion (RPE, Borg scale)	Endurance: Work and repetitions	Performance	NR	NR	Yes	NR	There was significative changes between the groups nocebo and the control for the experiment focused solely in nocebo effect and the one focused in nocebo and conditioning; RPE remained unaffected for just the nocebo but there is a significative difference when conditioning is applied.
10.1038/srep30671	Corsi, N., Emadi Andani, M., Tinazzi, M. et al.	2016	Italy	WS	41	0.560976	0.439024	22.66	3.05		To investigate whether subjective perception of treatment effectiveness changes motor performance	Abduction of the index finger against a force transducer.	Gross	Upper	Baseline (no intervention) vs. Conditioning (nocebo information and visual manipulation) vs. Test (nocebo information)	Repeated measures ANOVA	Before agent	Electrophysical	Sham	Combined methods: verbal instruction, visual cues	Reduce the force and increase the fatigue	Initial measurement of the motor task for 50 trials. An inert treatment (TENS) is applied with negative verbal instructions and the motor task is repeated, reinforced by a manipulated visual feedback. Finally, in a "test" session, TENS was given with the same instructions but no visual manipulation.	Mean value of peak force amplitude (Normalized Forcepeak), percentage of strong pressures (Strongpress), and perception of treatment effectiveness (Δ TENS effectiveness)	Subjective measures (TENS efficacy scores, perception of force, sense of effort, expectation).	Force production: Peak force	Performance	• Force transducer (DS BC302) • TENS - 10 Hz • PC monitor for visual feedback.	Yes	Yes	η² = 0.456 (Force peak) η² = 0.295 (Strong press)	Individuals who strongly believed in the negative effects of the treatment were less able to exert strong pressures.
10.1111/ejn.14489	Corsi, N., et al.	2019	Italy	WS	53	0.471698	0.528302	22.32	2.5		To investigate the distinct roles of verbal instruction and conditioning in influencing perception, behavior and motor system activity when they occur in opposite directions.	Abduction of the index finger against a force transducer.	Gross	Upper	Baseline measurements vs. Conditions (verb+cond+; verb+cond-; verb-cond+; verb-cond-)	Repeated measures ANOVA, t-tests, one-way ANOVA, Kruskal-Wallis test, Mann-Whitney U test, Wilcoxon signed-rank test	After agent	Electrophysical	Sham	Combined methods: verbal instruction, conditioning	Worsen the force executed	Participants were located in groups (placebo, nocebo, conditioning placebo or conditioning nocebo) and would perform the task without intervention for the baseline. After, they would receive the stimulation with its corresponding information and a visual manipulation of the outcome (conditioning) depending on the group and perform the taks again.	Mean value of peak force amplitude (Normalized Forcepeak), percentage of strong pressures (Strongpress), and perception of treatment effectiveness (Δ TENS effectiveness)	Motor evoked potentials amplitude, cortical silent period, expectation of performance, perceived efficacy of TENS	Force production: Peak force	Performance	• Force transducer (DS BC302) • TENS - 10 Hz • PC monitor for visual feedback.	Yes	Yes	baseline/verb-cond-: d = 0.153 (force peak) d = 1.452 (normalized force peak)	Verbal instruction tend to have a more preponderant role in the worsening of motor performance than conditioning.
10.1007/s00221-015-4347-0	Hodges, P., Tsao, H., Sims, K.	2015	Australia	WS	10	1	0	28	6		To investigate whether adaptation to anticipation of pain related to an increased gain of the motor response or compromised control	Step down from a step onto a force plate.	Gross	Whole-body	Baseline (no nocebo intervention) vs. Anticipated pain	Repeated measures ANOVA	Before agent	Electrophysical	Active	Conditioning	Induce an anticipation of pain	Participants performed the task from four different heights. In a separate set of trials, noxious electrical stimulation was either delivered upon foot contact or anticipated (randomly not delivered in some trials).	Hip extensor muscle EMG	Peak vertical ground force	Force production: Peak vertical force	Performance	• Force platform (9286A) - 2000 Hz	NR	No	NR	The forces remained unchanged during all of the conditions.
10.1123/ijsnem.17.3.259	Beedie, C. J., et al.	2007	United Kingdom	WS	42	NR	NR	19.6	2.9	Team-sport athletes	Test placebo/nocebo effects on sports performance	3 x 30-m repeat-sprint	Gross	Lower	Baseline (No ergogenic) vs. Negative belief (Negative information about the supplement)	ANOVA	After agent	Oral	Sham	Verbal instruction	Worsen the performance	Baseline sprints, capsule administration with negative enhancement, post-intervention sprints.	Sprint time (speed)	Beliefs on the treatment	Speed performance	Performance	• Light timing gates	No	Yes	NR	Negative belief worsened performance.
10.1186/s41235-023-00476-z	Horváth, Á., Szabo, A., Gál, V. et al.	2023	Hungary	BS	78	0.269231	0.730769	20.7	3.3		To understand the role of expectation in balancing performance.	Stand stable in various sensory modalities (standard, vision, proprioception and vestibular).	Gross	Whole-body	Control group (neutral information) vs. Nocebo group (negative information).	Mixed analyses of covarience ANCOVA	Before agent	Topical	Sham	Verbal instruction	Decrease balancing ability.	Participants did the pre-intervention postural stability test, listen to the standardized group-specific verbal instruction by headphones, applied the inert cream and performed the stability test again.	Total COP Path Length Index	Expected and perceived performance	Posturography: CoP length index	Quality	• BTrackS Balance Plate and software	Yes	No	standard: d = 0.501 proprioceptive: d = 0.330 visual: d = 0.590 vestibular: d = 0.155	The cream with the nocebo instruction did not significantly affect actual postural stability.
10.1249/MSS.0000000000001297	Hurst, P. et al.	2017	United Kingdom	BS	627	0.78	0.22	18 - 44		Competitive athletes	To estimate the relative magnitude of placebo and nocebo responses in a sprint task	5 x 20-m sprint	Gross	Lower	Control (no instruction) vs. Nocebo (negative instruction)	one-way ANOVA	After agent	Oral	Sham	Verbal instruction	Decrease the sprint speed	Participants would perform the baseline measurements, after that, they would be given the capsules with its respective belief manipulation and perform the task again.	Sprint time (speed)	Likelihood of usage of supplements	Speed performance	Performance	• Light timing gates	NR	Yes	d = 0.32	The negative-belief treatment performance was worse than at baseline at worse than the control treatment.
10.1016/j.clinbiomech.2003.10.006	Lamoth, C. et al.	2004	Netherlands	WS	12	0.666667	0.333333	21			To examine the effects of experimentally induced pain and fear of pain on trunk coordination and erector spinae EMG activity during gait	Treadmill walking at different velocities.	Gross	Lower	Normal walking without intervention vs. walking with intervention	Repeated measures ANOVA and Principal Component Analysis (PCA)	Before agent	Injection/Infusion	Sham	Verbal instruction	Induce fear of pain	Participants walked in a treadmill at a normal condition, after a hypertonic saline injection, an isotonic saline injection (these two randomized and with nocebo information) and under unpredictable electric shocks.	Trunk coordination, EMG	Variability in movement and muscle activity	Kinematics: Joint angles	Quality	• Motion analysis system: Optotrak 3020, Northern Digital	Yes	No	NR	The kinematic analyses did not indicate any signficant effect of fear of pain on the timing between rotations nor any noticeable increase in the variability of the residual patterns.
BS: Between-subject
WS: Within-subject
Men	Women
13.26	64.74
#VALUE!	#VALUE!
9	14
15	0
14	0
14	0
12	10
12	0
22	20
23	18
25	28
10	0
#VALUE!	#VALUE!
21	57
489.06	137.94
8	4

## Sheet: Additional distributions
Sex distribution
Total size	1260
Male %	0.628
Females %	0.324
Not Reported	0.048
Age distribution
Age	24.5351
STD	5.96103
Nocebo induction method
	Only	Total	Percentage
Verbal instruction	9	17	0.944444
Visual cues	0	5	0.277778
Conditioning	1	4	0.222222
Combined methods	8	8	0.444444
Nocebo type
Electrophysical	7	0.388889
Topical	2	0.111111
Other	1	0.0555556
Oral	7	0.388889
Injection/Infusion	1	0.0555556
Nocebo type
Sham	16	0.888889
Active	2	0.111111
Design
In between subject	7	0.388889
In within-subject	11	0.611111
Nocebo effect expected	Total	From WS	From BS
Yes	10	6	4
No	4	3	1
NR	4	2	2
Nocebo effect observed		From WS	From BS
Yes	9	5	4
No	9	6	3
Induction method	Time of the induction		Total	Observed	Success rate
	Before agent	After agent
Combined methods: verbal instruction, visual cues	2	3	5	2	0.4
Verbal instruction	3	6	9	4	0.444444
Combined methods: verbal instruction, conditioning	1	2	3	3	1
Conditioning	1	0	1	0	0
